# Supplementary material for: Synthesis, Optical Characterization in Solution and Solid-State, and DFT Calculations of 3-Acetyl and 3-(1′-(2′-Phenylhydrazono)ethyl)-coumarin-(7)-substituted Derivatives
Source: Molecules. 2022 Jun 8;27(12):3677. doi: 10.3390/molecules27123677 (PMC9227197; doi:10.3390/molecules27123677)
Supplement: Supplementary file 1 [file molecules-27-03677-s001.zip]

Archive with 1 entries (1 files):
- molecules-1704102-supplementary.pdf
